# Supplementary material for: Reporter Gene-Based qRT-PCR Assay for Rho-Dependent Termination In Vivo
Source: Cells. 2023 Nov 9;12(22):2596. doi: 10.3390/cells12222596 (PMC10670590; doi:10.3390/cells12222596)
Supplement: Supplementary file 1 [file cells-12-02596-s001.zip]

Archive with 1 entries (1 files):
- cells-2639780-supplementary.pdf
